# Supplementary material for: In Silico Models for Predicting Adsorption of Organic Pollutants on Atmospheric Nanoplastics by Combining Grand Canonical Monte Carlo/Density Functional Theory and Quantitative Structure Activity Relationship Approach
Source: Nanomaterials (Basel). 2026 Jan 28;16(3):178. doi: 10.3390/nano16030178 (PMC12899699; doi:10.3390/nano16030178)
Supplement: Supplementary file 1 [file nanomaterials-16-00178-s001.zip]

Archive with 1 entries (1 files):
- nanomaterials-4075551-supplementary.pdf
